# Supplementary material for: Distinct populations of cortical pyramidal neurons mediate drug reward and aversion
Source: Nat Commun. 2021 Jan 8;12:182. doi: 10.1038/s41467-020-20526-0 (PMC7794564; doi:10.1038/s41467-020-20526-0)
Supplement: Supplementary file 3 — Source Data [file 41467_2020_20526_MOESM3_ESM.xlsx]

## Sheet: Figure 1
		Figure 1C
			PT	IT
		Cortex	83.3	53.1
		Thalamus	0	39.8
		Claustrum	16.7	6
		Amygdala	0	3
		Globus Pallidus	0	3
		Hypothalamus	0	3
		Subthalamic Nucleus	0	3

## Sheet: Figure 2
	Figure 2A					Figure 2C
	PT	0.408602	0.337079	0.384164		Time	PT
	IT	0.532258	0.52809	0.504399		1	192.48	121.19	109.31	180.59	135.45	30.891	90.297	121.19	80.792	104.55	140.2
	IT+PT	0.0591398	0.134831	0.111437		2	172.11	102.79	114.74	255.78	26.295	21.514	133.86	71.713	40.637	102.79	179.28
						3	106.91	70.213	150	258.51	1.5957	3.1915	122.87	119.68	46.277	124.47	213.83
						4	141.66	14.654	122.12	216.55	11.398	21.167	136.77	148.17	73.27	122.12	224.69
						5	125.12	4.2654	106.64	156.4	12.796	44.076	113.74	79.621	51.185	99.526	236.02
						6	148.08	0	107.57	141.09	18.161	36.321	122.93	71.246	40.512	106.17	252.85
						7	146.72	32.751	81.223	148.03	3.9301	13.1	131	83.843	35.371	77.293	182.1
						8	136.23	32.923	99.905	88.553	1.1353	15.894	89.688	78.335	40.87	65.847	97.635
						9	94.044	40.125	106.58	84.013	0	17.555	94.044	84.013	38.871	68.966	152.98
						10	115.32	44.444	84.084	37.237	0	8.4084	80.48	68.468	42.042	67.267	85.285
						11	102.07	17.427	84.647	2.4896	0	4.9793	113.28	48.548	23.651	63.485	130.71
						12	70.662	2.5237	54.259	88.328	3.7855	44.164	90.852	51.735	34.069	63.091	124.92
						13	100.84	12.965	63.385	105.16	0	30.252	149.82	54.742	67.707	82.113	82.113
						14	82.135	18.097	75.174	79.35	2.7842	79.35	126.68	62.645	40.371	59.861	76.566
						15	87.192	44.335	65.025	69.458	4.4335	81.281	103.45	56.158	47.291	48.768	110.84
						16	80.471	24	31.059	39.529	0	80.471	149.65	87.529	31.059	57.882	107.29
						17	146.84	33.755	94.515	89.451	5.0633	86.076	126.58	48.945	47.257	72.574	143.46
						18	76.471	0	42.647	161.76	36.765	63.235	182.35	51.471	45.588	82.353	117.65
						19	101.96	1.5686	53.333	130.2	3.1373	101.96	116.08	26.667	18.824	45.49	127.06
						20	87.123	0	92.055	121.64	14.795	110.14	134.79	55.89	14.795	36.164	141.37
						21	100.4	30.279	43.028	111.55	0	129.08	137.05	31.873	71.713	46.215	154.58
						22	82.635	26.946	97.006	111.38	7.1856	62.874	159.88	44.91	28.743	28.743	237.13
						23	79.227	36.715	137.2	129.47	1.9324	100.48	135.27	34.783	59.903	77.295	245.41
						24	80	51.282	219.49	121.03	0	53.333	170.26	80	28.718	90.256	110.77
						25	92.996	28.614	135.92	137.7	1.7884	67.958	134.13	42.921	25.037	64.382	130.55
						26	125.81	0	58.065	96.774	0	52.258	170.32	11.613	30.968	48.387	174.19
						27	110.3	19.017	79.873	104.6	0	121.71	148.34	3.8035	41.838	20.919	163.55
						28	139.97	0	117.32	133.79	0	117.32	174.96	24.7	4.1166	51.458	170.84
						29	194.38	0	137.37	142.55	0	129.59	155.51	10.367	28.51	25.918	215.12
						30	121.81	7.7754	202.16	191.79	0	111.45	121.81	18.143	69.978	28.51	246.22
						Time	IT
						1	82.5826	290.691	208.108	36.3363	128.829	56.1562	138.739	151.952	46.2462	135.435	118.919	218.018	95.7958	99.0991
						2	151.099	495.604	326.374	120.879	181.319	90.6593	513.736	229.67	0	465.385	223.626	205.495	417.033	126.923
						3	220.921	276.151	87.4477	69.0377	230.126	138.075	400.418	349.791	0	437.238	78.2427	128.87	635.146	128.87
						4	0	162.579	38.0503	121.069	162.579	138.365	491.195	294.025	0	328.616	159.119	259.434	418.553	76.1006
						5	132.886	254.698	129.195	180.872	59.0604	118.121	524.161	147.651	88.5906	335.906	217.785	210.403	446.644	136.577
						6	341.379	206.897	182.759	89.6552	58.6207	148.276	496.552	179.31	210.345	351.724	172.414	206.897	462.069	89.6552
						7	94.5559	230.086	182.808	113.467	44.1261	119.771	302.579	239.542	236.39	289.971	211.175	119.771	327.794	94.5559
						8	301.829	321.951	147.561	114.024	103.963	147.561	248.171	224.695	177.744	318.598	177.744	90.5488	278.354	83.8415
						9	324.762	310.794	247.937	66.3492	45.3968	160.635	254.921	258.413	209.524	289.841	230.476	52.381	335.238	66.3492
						10	97.5069	353.463	277.285	33.518	45.7064	100.554	341.274	246.814	240.72	301.662	97.5069	67.036	286.427	109.695
						11	239.456	288.095	400.34	56.1224	142.177	149.66	314.286	220.748	190.816	321.769	209.524	11.2245	288.095	115.986
						12	256.522	256.522	469.565	69.5652	173.913	165.217	539.13	313.043	421.739	286.957	208.696	60.8696	247.826	95.6522
						13	212.092	327.124	391.83	133.007	176.144	147.386	341.503	212.092	305.556	330.719	194.118	35.9477	147.386	111.438
						14	147.899	268.067	517.647	184.874	87.8151	60.084	513.025	328.151	258.824	249.58	374.37	60.084	328.151	147.899
						15	196.266	301.245	524.896	141.494	59.3361	91.2863	223.651	346.888	337.759	237.344	191.701	27.3859	269.295	45.6432
						16	507.282	667.476	635.437	69.4175	128.155	197.573	229.612	336.408	592.718	352.427	224.272	5.33981	491.262	128.155
						17	275	590.574	604.098	9.01639	184.836	94.6721	333.607	275	459.836	320.082	171.311	18.0328	288.525	189.344
						18	301.77	739.823	559.735	58.4071	29.2035	155.752	204.425	335.841	403.982	384.513	277.434	0	189.823	214.159
						19	185.714	264.286	235.714	25	64.2857	60.7143	278.571	207.143	275	210.714	189.286	0	182.143	114.286
						20	133.121	430.892	427.389	10.5096	84.0764	80.5732	269.745	171.656	301.274	241.72	150.637	14.0127	133.121	129.618
						21	186.22	541.339	567.323	0	95.2756	129.921	398.425	238.189	459.055	320.472	207.874	12.9921	95.2756	90.9449
						22	23.2068	515.19	668.354	27.8481	208.861	111.392	385.232	236.709	468.776	306.329	338.819	4.64135	190.295	83.5443
						23	231.839	508.072	848.43	24.6637	69.0583	192.377	192.377	315.695	508.072	246.637	202.242	9.86547	365.022	19.7309
						24	160.498	262.278	591.103	74.3772	50.8897	74.3772	168.327	277.936	407.117	180.071	262.278	15.6584	187.9	23.4875
						25	177.844	283.234	642.216	6.58683	32.9341	39.521	200.898	118.563	270.06	230.539	207.485	6.58683	181.138	39.521
						26	337.545	246.209	472.563	31.769	43.6823	39.7112	226.354	170.758	321.661	293.863	170.758	0	266.065	31.769
						27	200.87	463.913	473.478	19.1304	57.3913	81.3043	349.13	368.261	339.565	420.87	186.522	9.56522	210.435	47.8261
						28	184	192	836	24	32	132	236	256	304	268	272	0	100	40
						29	215.849	311.321	606.038	20.7547	83.0189	161.887	282.264	332.075	344.528	253.208	290.566	0	199.245	0
						30	207.692	284.615	511.538	23.0769	53.8462	111.538	307.692	311.538	338.462	273.077	253.846	0	180.769	34.6154

## Sheet: Figure 3
	Figure 3B	Cocaine Validation							Figure 3F	PT hM4Di/Saline
	Saline	-204	-209	-222	-82				VEH	-294	-135	224	115	-221
	Cocaine	204	209	222	82				CNO	294	135	-224	-115	221
	Figure 3C	IT hM4Di/Cocaine							Figure 3G	PT ChR2/Saline
	VEH	-112	83	-169	-74	-106	-110		No Stim	49	-53	-287	-40	300	134
	CNO	112	-83	169	74	106	110		Stim	-49	50	287	40	-300	-134
	Figure 3D	PT hM4Di/Cocaine							Figure 3H	M&M Validation
	VEH	-345	-172	-463	-335	-367			Food	-221	-128	1	-295	42	10	-125	162	21	-158	-438	-66	-43
	CNO	345	172	463	335	367			M&Ms	221	128	-1	295	-42	-10	125	-162	-21	158	438	66	43
	Figure 3E	PT ChR2/Cocaine							Figure 3I	PT hM4Di/M&Ms
	No Stim	353	509	288	353				VEH	49	-53	45	-229	298	-276
	Stim	-353	-509	-288	-353				CNO	-49	53	-45	229	-298	276

## Sheet: Figure 4
	Figure 4B														Figure 4E														Figure 4H							Figure 4K								Figure 4N
	Session	Saline													Group														Session	Vehicle						Session	Vehicle							Session	Vehicle
	1	197	110	153	408	143	319	328	119						Saline	125.381	250.909	83.6601	84.5588	128.671	123.511	107.622	123.529						1	262	522.5	283	352.5			1	307	295	184	258	185			1	277	128.5	272.5	24	238
	2	247	276	128	345	184	394	353	147						Cocaine	2.05279	16.1871	1.52672	47.3684	2.60586	2.0339	5.43478	2.71318	1.62162					2	375	512.5	392	371			2	8	6	10	7	3			2	293.5	236.5	274.5	242.5	235.5
	3	227	185	146	329	121	335	439	233						IT/hm4Di	62.0112	34.6491	23.2198	7.72201	37.0044	67.451	82.0669	7.76699	1600	14.2259	67.6692	9.16667		3	380.5	442	322.5	327			3	1	10	15	6	4			3	345.5	279.5	256.5	293	287
	4	193	192	134	394	153	190	358	249						PT/hm4Di	3.22581	4.10959	1.38249	18.6335	3.60825	19.6507	31.8182	21.6617	4.30108					4	67.5	350.5	332.5	385			4	0	1	9	2	2			4	35	237.5	110.5	39.5	251
		Cocaine																												CNO							CNO								CNO
	1	341	278	262	19	307	295	184	258	185					Figure 4F														1	375	232	374	518.5			1	341	278	262	19				1	97.5	281	207.5	299	307.5
	2	7	45	4	9	8	6	10	7	3					Group														2	332	262	554.5	479.5			2	7	45	4	9				2	136.5	339	27	361	204
	3	39	56	1	122	1	10	15	6	4					Saline	125	240	84.6154	88.8889	126.667	105.556	142.857	146.154						3	578.5	309.5	390.5	473			3	39	56	1	122				3	293	259	233.5	64.5	378.5
	4	12	1	2	9	0	1	9	2	2					Cocaine	12.5	34.4828	15.7895	62.5	6.25	16.6667	20	28.5714	13.3333					4	106	117	586.5	431			4	12	1	2	9				4	19	198.5	38	186.5	474.5
															IT/hm4Di	62.5	35.7143	112.5	47.0588	105.556	121.429	142.857	50	130	58.6207	100	37.5
		IT/hm4Di													PT/hm4Di	9.09091	19.0476	10	68.4211	37.5	81.8182	50	41.1765	27.2727
	1	179	228	323	259	454	255	329	206	17	239	266	240																Figure 4I							Figure 4L								Figure 4O
	2	111	79	75	20	168	172	270	16	272	34	180	22																Session	Vehicle						Session	Vehicle							Session	Vehicle
	3	225	0	24	19	9	17	106	6	102	34	29	6		Figure 4G														1	17.5	20	13.5	18			1	16	24	15	21	15			1	26	7.5	26.5	6	14.5
	4	26	1	15	6	9	3	24	14	28	5	10	2		Group														2	14	21.5	20	17			2	1	4	3	6	2			2	21	13.5	23	19	21.5
															Saline	100.305	104.545	98.8711	95.1287	101.583	117.01	75.3354	84.5201						3	15.5	22	18	15			3	1	6	5	5	2			3	16	15	18.5	21.5	16
		PT/hm4Di													Cocaine	16.4223	46.9424	9.66921	75.7895	41.6938	12.2034	27.1739	9.49612	12.1622					4	8	15.5	19.5	22.5			4	0	1	3	2	2			4	7	12	13.5	4	19
	1	155	219	434	322	388	229	286	337	279					IT/hm4Di	99.2179	97.0175	20.6398	16.4093	35.0568	55.5479	57.4468	15.534	121	24.2678	67.6692	24.4444
	2	5	9	6	60	14	45	91	73	12					PT/hm4Di	35.4839	21.5753	13.8249	27.2336	9.62199	24.0175	63.6364	52.607	15.7706						CNO							CNO								CNO
	3	2	0	6	88	21	60	23	22	16																			1	30	19.5	39	37.5			1	24	29	19	8				1	11.5	20.5	24.5	25.5	27
	4	0	1	9	14	13	5	8	5	11																			2	18	17	29.5	26			2	3	10	3	5				2	14	20	6.5	21	12
																													3	53.5	16.5	24.5	22.5			3	8	11	1	29				3	28	23.5	25	8.5	15.5
																													4	19.5	17.5	33.5	20			4	3	1	1	6				4	3	21	9	15.5	24
	Figure 4C
	Session	Saline
	1	16	15	13	18	15	18	14	13																				Figure 4J							Figure 4M								Figure 4P
	2	20	36	11	16	19	19	20	19																				Session	Vehicle						Session	Vehicle							Session	Vehicle
	3	21	28	11	19	15	15	15	28																				1	14.9755	27.0371	21.0167	19.5833			1	19.1875	12.2917	12.2667	12.2857	12.3333			1	10.7661	17.2232	10.2914	4.14286	17.0601
	4	14	22	13	13	15	15	14	22																				2	26.7857	23.8647	19.8333	21.8211			2	8	1.5	3.33333	1.16667	1.5			2	14.0927	17.5385	11.9348	12.8978	11.1338
																													3	24.5604	20.0909	17.8808	21.9864			3	1	1.66667	3	1.2	2			3	21.6412	18.7188	13.867	13.6299	17.9375
		Cocaine																											4	9.51818	22.6062	17.0855	17.2733			4	0	1	3	1	1			4	5	19.7917	8.20055	9.875	13.2105
	1	24	29	19	8	16	24	15	21	15
	2	3	10	3	5	1	4	3	6	2																				CNO							CNO								CNO
	3	8	11	1	29	1	6	5	5	2																			1	12.5268	12.0397	9.78968	13.8642			1	14.2083	9.58621	13.7895	2.375				1	8.47348	13.8206	8.54762	11.7245	11.2658
	4	3	1	1	6	0	1	3	2	2																			2	18.4444	15.5298	18.9084	18.4867			2	2.33333	4.5	1.33333	1.8				2	9.77179	16.9724	4.73611	17.1905	17
																													3	10.9255	18.7592	15.9408	20.9881			3	4.875	5.09091	1	4.2069				3	10.4674	10.7137	9.34936	8.68269	24.7137
		IT/hm4Di																											4	5.54762	8.16667	18.9429	21.6416			4	4	1	2	1.5				4	8.2	10.3674	5.39286	11.9958	19.8321
	1	24	28	16	17	18	14	14	14	10	29	20	24
	2	15	10	18	8	19	17	20	7	13	17	20	9
	3	20	0	7	4	2	11	9	5	9	16	8	4
	4	10	1	3	4	1	2	4	2	5	5	2	1
		PT/hm4Di
	1	22	21	30	19	16	11	16	17	22
	2	2	4	3	13	6	9	8	7	6
	3	1	0	5	10	6	9	8	3	6
	4	0	1	2	7	6	3	2	4	9
	Figure 4D
	Session	Saline
	1	12.3125	7.33333	11.7692	22.6667	9.53333	17.7222	23.4286	9.15385
	2	12.35	7.66667	11.6364	21.5625	9.68421	20.7368	17.65	7.73684
	3	10.8095	6.60714	13.2727	17.3158	8.06667	22.3333	29.2667	8.32143
	4	13.7857	8.72727	10.3077	30.3077	10.2	12.6667	25.5714	11.3182
		Cocaine
	1	14.2083	9.58621	13.7895	2.375	19.1875	12.2917	12.2667	12.2857	12.3333
	2	2.33333	4.5	1.33333	1.8	8	1.5	3.33333	1.16667	1.5
	3	4.875	5.09091	1	4.2069	1	1.66667	3	1.2	2
	4	4	1	2	1.5	0	1	3	1	1
		IT/hm4Di
	1	7.45833	8.14286	20.1875	15.2353	25.2222	18.2143	23.5	14.7143	1.7	8.24138	13.3	10
	2	7.4	7.9	4.16667	2.5	8.84211	10.1176	13.5	2.28571	20.9231	2	9	2.44444
	3	11.25	0	3.42857	4.75	4.5	1.54546	11.7778	1.2	11.3333	2.125	3.625	1.5
	4	2.6	1	5	1.5	9	1.5	6	7	5.6	1	5	2
		PT/hm4Di
	1	7.04545	10.4286	14.4667	16.9474	24.25	20.8182	17.875	19.8235	12.6818
	2	2.5	2.25	2	4.61538	2.33333	5	11.375	10.4286	2
	3	1	0	1.2	8.8	3.5	6.66667	2.875	7.33333	2.66667
	4	0	1	4.5	2	2.16667	1.66667	4	1.25	1.22222
[truncated: 3 more columns]
